# Supplementary material for: Balance Performance After Mild Traumatic Brain Injury in Children and Adolescents: Instrumented BESS in the Acute Situation and Over Time
Source: J Clin Med. 2025 Feb 28;14(5):1666. doi: 10.3390/jcm14051666 (PMC11901075; doi:10.3390/jcm14051666)
Supplement: Supplementary file 1 [file jcm-14-01666-s001.zip]

Archive with 1 entries (1 files):
- jcm-3460783-supplementary.pdf
